# Supplementary material for: The Solute Carrier (SLC) Transporter Superfamily as Therapeutic Targets for the Treatment of Head and Neck Squamous Cell Carcinoma
Source: Cancers (Basel). 2024 Sep 22;16(18):3226. doi: 10.3390/cancers16183226 (PMC11430461; doi:10.3390/cancers16183226)
Supplement: Supplementary file 1 [file cancers-16-03226-s001.zip]

Archive with 1 entries (1 files):
- cancers-3203098-supplementary.pdf
